# Supplementary material for: Development of multiple strain competitive index assays for Listeria monocytogenes using pIMC; a new site-specific integrative vector
Source: BMC Microbiol. 2008 Jun 13;8:96. doi: 10.1186/1471-2180-8-96 (PMC2440758; doi:10.1186/1471-2180-8-96)
Supplement: Additional file 1 — Statistical analysis (One Sample T-test) of raw CFU. Attached is a Microsoft Excel spreadsheet for the statistical analysis from organ counts (e.g. spleen and liver). The raw CFU count from each strain per organ is inserted in the indicated boxes and the statistical analysis output is on the right hand side. [file 1471-2180-8-96-S1.xls]

## Sheet: SPLEEN
							One sample T-test
SPLEEN	CFU	Day 1	Day 2	Day 3		Day 1	1 vs 2	1 vs 3	2 vs 3	1 vs 4	2 vs 4	3 vs 4
Mouse 1	Strain 1	276667	8500000	2.01667e+07		Mouse 1	38333.3	-128333	-166667	276667	238333	405000
Mouse 2	Strain 1	220000	11000000	26000000		Mouse 2	61666.7	8333.33	-53333.3	220000	158333	211667
Mouse 3	Strain 1	291667	10000000	8.66667e+06		Mouse 3	58333.3	-31666.7	-90000	291667	233333	323333
Mouse 4	Strain 1	305000	7.33333e+06	8000000		Mouse 4	31666.7	-101667	-133333	305000	273333	406667
Mouse 5	Strain 1	345000	3.31667e+06	7.33333e+07		Mouse 5	140000	-25000	-165000	345000	205000	370000
						Mean	66000	-55666.7	-121667	287667	221667	343333
Mouse 1	Strain 2	238333	2750000	1.48333e+07		StDev	43294.9	57028.3	49272.5	45561.3	42930.8	81026.4
Mouse 2	Strain 2	158333	3250000	20500000		t	3.40873	2.18268	5.52144	14.1182	11.5456	9.4749
Mouse 3	Strain 2	233333	3.38333e+06	3.36667e+06		p-value	0.027059	0.0944611	0.00525383	0.0001461	0.00032142	0.000692264
Mouse 4	Strain 2	273333	3.11667e+06	6.66667e+06
Mouse 5	Strain 2	205000	1.36667e+06	5.16667e+07
						Day 2	1 vs 2	1 vs 3	2 vs 3	1 vs 4	2 vs 4	3 vs 4
Mouse 1	Strain 3	405000	1.91667e+06	1.23333e+07		Mouse 1	5750000	6.58333e+06	833333	8500000	2750000	1.91667e+06
Mouse 2	Strain 3	211667	3.66667e+06	1.83333e+07		Mouse 2	7750000	7.33333e+06	-416667	11000000	3250000	3.66667e+06
Mouse 3	Strain 3	323333	3750000	2.61667e+06		Mouse 3	6.61667e+06	6250000	-366667	10000000	3.38333e+06	3750000
Mouse 4	Strain 3	406667	3.38333e+06	5000000		Mouse 4	4.21667e+06	3.95e+06	-266667	7.33333e+06	3.11667e+06	3.38333e+06
Mouse 5	Strain 3	370000	1.93333e+06	7.66667e+07		Mouse 5	1950000	1.38333e+06	-566667	3.31667e+06	1.36667e+06	1.93333e+06
						Mean	5.25667e+06	5100000	-156667	8030000	2.77333e+06	2930000
Mouse 1	Strain 4					StDev	2.25418e+06	2.43139e+06	563915	2.98427e+06	821043	927467
Mouse 2	Strain 4					t	5.21443	4.6903	0.621224	6.01675	7.55303	7.06406
Mouse 3	Strain 4					p-value	0.00645203	0.00937569	0.568103	0.00384306	0.00164644	0.00211851
Mouse 4	Strain 4
Mouse 5	Strain 4
						Day 3	1 vs 2	1 vs 3	2 vs 3	1 vs 4	2 vs 4	3 vs 4
Mouse 1	Total CFU	920000	1.31667e+07	4.73333e+07		Mouse 1	5.33333e+06	7.83333e+06	2500000	2.01667e+07	1.48333e+07	1.23333e+07
Mouse 2	Total CFU	590000	1.79167e+07	6.48333e+07		Mouse 2	5500000	7.66667e+06	2.16667e+06	26000000	20500000	1.83333e+07
Mouse 3	Total CFU	848333	1.71333e+07	14650000		Mouse 3	5300000	6.05e+06	750000	8.66667e+06	3.36667e+06	2.61667e+06
Mouse 4	Total CFU	985000	1.38333e+07	1.96667e+07		Mouse 4	1.33333e+06	3000000	1.66667e+06	8000000	6.66667e+06	5000000
Mouse 5	Total CFU	920000	6.61667e+06	2.01667e+08		Mouse 5	2.16667e+07	-3.33333e+06	-25000000	7.33333e+07	5.16667e+07	7.66667e+07
						Mean	7.82667e+06	4.24333e+06	-3.58333e+06	2.72333e+07	1.94067e+07	2.299e+07
						StDev	7.93289e+06	4.65895e+06	1.19904e+07	2.68855e+07	1.9251e+07	3.06396e+07
						t	2.20613	2.03659	0.668247	2.265	2.25415	1.6778
						p-value	0.0920223	0.111374	0.54056	0.0862025	0.0872437	0.16869

## Sheet: LIVER
							One sample T-test
LIVER	CFU	Day 1	Day 2	Day 3		Day 1	1 vs 2	1 vs 3	2 vs 3	1 vs 4	2 vs 4	3 vs 4
Mouse 1	Strain 1	70000	1185000	63500000		Mouse 1	-15000	62000	77000	70000	85000	8000
Mouse 2	Strain 1	33350	1685000	86500000		Mouse 2	-7000	14850	21850	33350	40350	18500
Mouse 3	Strain 1	26000	3015000	5650000		Mouse 3	-1350	3500	4850	26000	27350	22500
Mouse 4	Strain 1	68500	1765000	10500000		Mouse 4	-6500	57000	63500	68500	75000	11500
Mouse 5	Strain 1	98500	318500	116500000		Mouse 5	20000	87850	67850	98500	78500	10650
						Mean	-1970	45040	47010	59270	61240	14230
Mouse 1	Strain 2	85000	1015000	18650000		StDev	13216.2	35001.4	31686.4	29656.6	25674.4	6035.48
Mouse 2	Strain 2	40350	1700000	20000000		t	0.333308	2.87739	3.31743	4.46888	5.33359	5.27203
Mouse 3	Strain 2	27350	550000	3150000		p-value	0.755641	0.0451316	0.0294491	0.0110843	0.00595089	0.00620357
Mouse 4	Strain 2	75000	1185000	2835000
Mouse 5	Strain 2	78500	80000	21000000
						Day 2	1 vs 2	1 vs 3	2 vs 3	1 vs 4	2 vs 4	3 vs 4
Mouse 1	Strain 3	8000	170000	5000000		Mouse 1	170000	1015000	845000	1185000	1015000	170000
Mouse 2	Strain 3	18500	200000	6150000		Mouse 2	-15000	1485000	1500000	1685000	1700000	200000
Mouse 3	Strain 3	22500	386500	1050000		Mouse 3	2465000	2628500	163500	3015000	550000	386500
Mouse 4	Strain 3	11500	198500	585000		Mouse 4	580000	1566500	986500	1765000	1185000	198500
Mouse 5	Strain 3	10650	23000	13350000		Mouse 5	238500	295500	57000	318500	80000	23000
						Mean	687700	1398100	710400	1593700	906000	195600
Mouse 1	Strain 4					StDev	1.01661e+06	853271	600801	981191	618298	129341
Mouse 2	Strain 4					t	1.51262	3.66384	2.64397	3.63193	3.27654	3.38156
Mouse 3	Strain 4					p-value	0.204922	0.0215075	0.0573416	0.022122	0.0306002	0.0277455
Mouse 4	Strain 4
Mouse 5	Strain 4
						Day 3	1 vs 2	1 vs 3	2 vs 3	1 vs 4	2 vs 4	3 vs 4
Mouse 1	Total CFU	163000	2370000	87150000		Mouse 1	44850000	58500000	13650000	63500000	18650000	5000000
Mouse 2	Total CFU	92200	3585000	112650000		Mouse 2	66500000	80350000	13850000	86500000	20000000	6150000
Mouse 3	Total CFU	75850	3951500	9850000		Mouse 3	2500000	4600000	2100000	5650000	3150000	1050000
Mouse 4	Total CFU	155000	3148500	13920000		Mouse 4	7665000	9915000	2250000	10500000	2835000	585000
Mouse 5	Total CFU	187650	421500	150850000		Mouse 5	95500000	103150000	7650000	116500000	21000000	13350000
						Mean	43403000	51303000	7900000	56530000	13127000	5227000
						StDev	3.93698e+07	4.32371e+07	5.78986e+06	4.80903e+07	9.28967e+06	5.14495e+06
						t	2.46514	2.65321	3.05101	2.62849	3.15973	2.27173
						p-value	0.0693075	0.0567912	0.0379906	0.0582783	0.0341928	0.0855642
