# Supplementary material for: Development of multiple strain competitive index assays for Listeria monocytogenes using pIMC; a new site-specific integrative vector
Source: BMC Microbiol. 2008 Jun 13;8:96. doi: 10.1186/1471-2180-8-96 (PMC2440758; doi:10.1186/1471-2180-8-96)
Supplement: Additional file 2 — Calculation and statistical analysis (One Sample T-test) of the relative virulence ratio (RVR). Attached is a Microsoft Excel spreadsheet for the calculation and statistical analysis from organ counts (E.g. spleen and liver) converted into RVR. The raw CFU count from each strain per organ is inserted in the indicated boxes and the statistical analysis output from the RVR is on the right hand side. [file 1471-2180-8-96-S2.xls]

## Sheet: SPLEEN
																		One sample T-test
SPLEEN	CFU	Day 1	Day 2	Day 3	Inoculum		Percentage	Day 1	Day 2	Day 3		RVR	Day 1	Day 2	Day 3		Day 1	1 vs 2	1 vs 3	2 vs 3	1 vs 4	2 vs 4	3 vs 4
Mouse 1	Strain 1	276667	8500000	2.01667e+07	6330		Strain 1	30.0725	64.557	42.6056		Strain 1	0.917376	1.96934	1.29971		Mouse 1	0.141809	-0.3844	-0.526209	#DIV/0!	#DIV/0!	#DIV/0!
Mouse 2	Strain 1	220000	11000000	26000000			Strain 1	37.2881	61.3953	40.1028		Strain 1	1.13749	1.8729	1.22336		Mouse 2	0.334074	0.0766063	-0.257468	#DIV/0!	#DIV/0!	#DIV/0!
Mouse 3	Strain 1	291667	10000000	8.66667e+06			Strain 1	34.3811	58.3658	59.1581		Strain 1	1.04881	1.78048	1.80465		Mouse 3	0.225373	-0.0782607	-0.303634	#DIV/0!	#DIV/0!	#DIV/0!
Mouse 4	Strain 1	305000	7.33333e+06	8000000			Strain 1	30.9645	53.012	40.678		Strain 1	0.944587	1.61716	1.2409		Mouse 4	0.113821	-0.276288	-0.390109	#DIV/0!	#DIV/0!	#DIV/0!
Mouse 5	Strain 1	345000	3.31667e+06	7.33333e+07			Strain 1	37.5	50.1259	36.3636		Strain 1	1.14396	1.52912	1.10929		Mouse 5	0.476861	-0.0453196	-0.522181	#DIV/0!	#DIV/0!	#DIV/0!
																	Mean	0.258388	-0.141532	-0.39992	#DIV/0!	#DIV/0!	#DIV/0!
Mouse 1	Strain 2	238333	2750000	1.48333e+07	6450		Strain 2	25.9058	20.8861	31.338		Strain 2	0.775567	0.625287	0.938197		StDev	0.149197	0.185734	0.123041	#DIV/0!	#DIV/0!	#DIV/0!
Mouse 2	Strain 2	158333	3250000	20500000			Strain 2	26.8362	18.1395	31.6195		Strain 2	0.80342	0.543061	0.946625		t	3.87255	1.70392	7.26788	#DIV/0!	#DIV/0!	#DIV/0!
Mouse 3	Strain 2	233333	3.38333e+06	3.36667e+06			Strain 2	27.5049	19.7471	22.9807		Strain 2	0.823442	0.591188	0.687995		p-value	0.0179546	0.163601	0.00190372	#DIV/0!	#DIV/0!	#DIV/0!
Mouse 4	Strain 2	273333	3.11667e+06	6.66667e+06			Strain 2	27.7496	22.5301	33.8983		Strain 2	0.830766	0.674506	1.01485
Mouse 5	Strain 2	205000	1.36667e+06	5.16667e+07			Strain 2	22.2826	20.6549	25.6198		Strain 2	0.667096	0.618366	0.767006
																	Day 2	1 vs 2	1 vs 3	2 vs 3	1 vs 4	2 vs 4	3 vs 4
Mouse 1	Strain 3	405000	1.91667e+06	1.23333e+07	6530		Strain 3	44.0217	14.557	26.0563		Strain 3	1.30178	0.430467	0.770517		Mouse 1	1.34406	1.53888	0.19482	#DIV/0!	#DIV/0!	#DIV/0!
Mouse 2	Strain 3	211667	3.66667e+06	1.83333e+07			Strain 3	35.8757	20.4651	28.2776		Strain 3	1.06089	0.605178	0.836204		Mouse 2	1.32984	1.26772	-0.0621171	#DIV/0!	#DIV/0!	#DIV/0!
Mouse 3	Strain 3	323333	3750000	2.61667e+06			Strain 3	38.1139	21.8872	17.8612		Strain 3	1.12708	0.64723	0.528177		Mouse 3	1.18929	1.13325	-0.056042	#DIV/0!	#DIV/0!	#DIV/0!
Mouse 4	Strain 3	406667	3.38333e+06	5000000			Strain 3	41.286	24.4578	25.4237		Strain 3	1.22088	0.723248	0.75181		Mouse 4	0.942654	0.893913	-0.0487413	#DIV/0!	#DIV/0!	#DIV/0!
Mouse 5	Strain 3	370000	1.93333e+06	7.66667e+07			Strain 3	40.2174	29.2191	38.0165		Strain 3	1.18928	0.864045	1.12419		Mouse 5	0.910752	0.665073	-0.245679	#DIV/0!	#DIV/0!	#DIV/0!
																	Mean	1.14332	1.09977	-0.0435519	#DIV/0!	#DIV/0!	#DIV/0!
Mouse 1	Strain 4						Strain 4	0	0	0		Strain 4	#DIV/0!	#DIV/0!	#DIV/0!		StDev	0.207094	0.336705	0.156688	#DIV/0!	#DIV/0!	#DIV/0!
Mouse 2	Strain 4						Strain 4	0	0	0		Strain 4	#DIV/0!	#DIV/0!	#DIV/0!		t	12.3448	7.30358	0.621522	#DIV/0!	#DIV/0!	#DIV/0!
Mouse 3	Strain 4						Strain 4	0	0	0		Strain 4	#DIV/0!	#DIV/0!	#DIV/0!		p-value	0.000247428	0.00186892	0.567925	#DIV/0!	#DIV/0!	#DIV/0!
Mouse 4	Strain 4						Strain 4	0	0	0		Strain 4	#DIV/0!	#DIV/0!	#DIV/0!
Mouse 5	Strain 4						Strain 4	0	0	0		Strain 4	#DIV/0!	#DIV/0!	#DIV/0!
																	Day 3	1 vs 2	1 vs 3	2 vs 3	1 vs 4	2 vs 4	3 vs 4
Mouse 1	Total CFU	920000	1.31667e+07	4.73333e+07	19310	Total inoculum											Mouse 1	0.36151	0.52919	0.16768	#DIV/0!	#DIV/0!	#DIV/0!
Mouse 2	Total CFU	590000	1.79167e+07	6.48333e+07	32.7809	Ratio Strain 1											Mouse 2	0.276733	0.387154	0.110421	#DIV/0!	#DIV/0!	#DIV/0!
Mouse 3	Total CFU	848333	1.71333e+07	14650000	33.4024	Ratio Strain 2											Mouse 3	1.11666	1.27647	0.159817	#DIV/0!	#DIV/0!	#DIV/0!
Mouse 4	Total CFU	985000	1.38333e+07	1.96667e+07	33.8167	Ratio Strain 3											Mouse 4	0.226056	0.489092	0.263037	#DIV/0!	#DIV/0!	#DIV/0!
Mouse 5	Total CFU	920000	6.61667e+06	2.01667e+08	0	Ratio Strain 4											Mouse 5	0.342286	-0.0149028	-0.357189	#DIV/0!	#DIV/0!	#DIV/0!
																	Mean	0.464648	0.533401	0.0687533	#DIV/0!	#DIV/0!	#DIV/0!
																	StDev	0.36843	0.468018	0.244432	#DIV/0!	#DIV/0!	#DIV/0!
																	t	2.82003	2.54845	0.628957	#DIV/0!	#DIV/0!	#DIV/0!
																	p-value	0.0478265	0.0634093	0.563508	#DIV/0!	#DIV/0!	#DIV/0!

## Sheet: LIVER
																		One sample T-test
LIVER	CFU	Day 1	Day 2	Day 3	Inoculum		Percentage	Day 1	Day 2	Day 3		RVR	Day 1	Day 2	Day 3		Day 1	1 vs 2	1 vs 3	2 vs 3	1 vs 4	2 vs 4	3 vs 4
Mouse 1	Strain 1	70000	1185000	63500000	6330		Strain 1	42.9448	50	72.8629		Strain 1	1.31005	1.52528	2.22272		Mouse 1	-0.25113	1.16492	1.41605	#DIV/0!	#DIV/0!	#DIV/0!
Mouse 2	Strain 1	33350	1685000	86500000			Strain 1	36.1714	47.0014	76.7865		Strain 1	1.10343	1.4338	2.34241		Mouse 2	-0.206766	0.510078	0.716844	#DIV/0!	#DIV/0!	#DIV/0!
Mouse 3	Strain 1	26000	3015000	5650000			Strain 1	34.2782	76.3001	57.3604		Strain 1	1.04567	2.32758	1.74981		Mouse 3	-0.0338301	0.168479	0.202309	#DIV/0!	#DIV/0!	#DIV/0!
Mouse 4	Strain 1	68500	1765000	10500000			Strain 1	44.1935	56.0584	75.431		Strain 1	1.34815	1.71009	2.30106		Mouse 4	-0.100465	1.12875	1.22921	#DIV/0!	#DIV/0!	#DIV/0!
Mouse 5	Strain 1	98500	318500	116500000			Strain 1	52.4913	75.5635	77.229		Strain 1	1.60128	2.3051	2.35591		Mouse 5	0.348874	1.43345	1.08457	#DIV/0!	#DIV/0!	#DIV/0!
																	Mean	-0.0486632	0.881134	0.929797	#DIV/0!	#DIV/0!	#DIV/0!
Mouse 1	Strain 2	85000	1015000	18650000	6450		Strain 2	52.1472	42.827	21.3999		Strain 2	1.56118	1.28215	0.640669		StDev	0.238185	0.522603	0.480789	#DIV/0!	#DIV/0!	#DIV/0!
Mouse 2	Strain 2	40350	1700000	20000000			Strain 2	43.7636	47.4198	17.7541		Strain 2	1.31019	1.41965	0.531522		t	0.456847	3.77012	4.32433	#DIV/0!	#DIV/0!	#DIV/0!
Mouse 3	Strain 2	27350	550000	3150000			Strain 2	36.058	13.9188	31.9797		Strain 2	1.0795	0.4167	0.957408		p-value	0.67149	0.0196024	0.012405	#DIV/0!	#DIV/0!	#DIV/0!
Mouse 4	Strain 2	75000	1185000	2835000			Strain 2	48.3871	37.637	20.3664		Strain 2	1.44861	1.12678	0.609728
Mouse 5	Strain 2	78500	80000	21000000			Strain 2	41.8332	18.9798	13.9211		Strain 2	1.2524	0.568218	0.41677
																	Day 2	1 vs 2	1 vs 3	2 vs 3	1 vs 4	2 vs 4	3 vs 4
Mouse 1	Strain 3	8000	170000	5000000	6530		Strain 3	4.90798	7.173	5.73723		Strain 3	0.145135	0.212114	0.169657		Mouse 1	0.243122	1.31316	1.07004	#DIV/0!	#DIV/0!	#DIV/0!
Mouse 2	Strain 3	18500	200000	6150000			Strain 3	20.0651	5.5788	5.45939		Strain 3	0.593349	0.164972	0.161441		Mouse 2	0.014149	1.26883	1.25468	#DIV/0!	#DIV/0!	#DIV/0!
Mouse 3	Strain 3	22500	386500	1050000			Strain 3	29.6638	9.7811	10.6599		Strain 3	0.877195	0.289239	0.315226		Mouse 3	1.91088	2.03834	0.127461	#DIV/0!	#DIV/0!	#DIV/0!
Mouse 4	Strain 3	11500	198500	585000			Strain 3	7.41935	6.30459	4.20259		Strain 3	0.219399	0.186434	0.124276		Mouse 4	0.583317	1.52366	0.940341	#DIV/0!	#DIV/0!	#DIV/0!
Mouse 5	Strain 3	10650	23000	13350000			Strain 3	5.67546	5.4567	8.84985		Strain 3	0.16783	0.161361	0.261701		Mouse 5	1.73689	2.14374	0.406857	#DIV/0!	#DIV/0!	#DIV/0!
																	Mean	0.89767	1.65755	0.759876	#DIV/0!	#DIV/0!	#DIV/0!
Mouse 1	Strain 4						Strain 4	0	0	0		Strain 4	#DIV/0!	#DIV/0!	#DIV/0!		StDev	0.871598	0.408967	0.47386	#DIV/0!	#DIV/0!	#DIV/0!
Mouse 2	Strain 4						Strain 4	0	0	0		Strain 4	#DIV/0!	#DIV/0!	#DIV/0!		t	2.30296	9.06281	3.58573	#DIV/0!	#DIV/0!	#DIV/0!
Mouse 3	Strain 4						Strain 4	0	0	0		Strain 4	#DIV/0!	#DIV/0!	#DIV/0!		p-value	0.0826698	0.000821574	0.0230494	#DIV/0!	#DIV/0!	#DIV/0!
Mouse 4	Strain 4						Strain 4	0	0	0		Strain 4	#DIV/0!	#DIV/0!	#DIV/0!
Mouse 5	Strain 4						Strain 4	0	0	0		Strain 4	#DIV/0!	#DIV/0!	#DIV/0!
																	Day 3	1 vs 2	1 vs 3	2 vs 3	1 vs 4	2 vs 4	3 vs 4
Mouse 1	Total CFU	163000	2370000	87150000	19310	Total inoculum											Mouse 1	1.58205	2.05306	0.471012	#DIV/0!	#DIV/0!	#DIV/0!
Mouse 2	Total CFU	92200	3585000	112650000	32.7809	Ratio Strain 1											Mouse 2	1.81089	2.18097	0.370081	#DIV/0!	#DIV/0!	#DIV/0!
Mouse 3	Total CFU	75850	3951500	9850000	33.4024	Ratio Strain 2											Mouse 3	0.792402	1.43458	0.642182	#DIV/0!	#DIV/0!	#DIV/0!
Mouse 4	Total CFU	155000	3148500	13920000	33.8167	Ratio Strain 3											Mouse 4	1.69134	2.17679	0.485453	#DIV/0!	#DIV/0!	#DIV/0!
Mouse 5	Total CFU	187650	421500	150850000	0	Ratio Strain 4											Mouse 5	1.93914	2.09421	0.155069	#DIV/0!	#DIV/0!	#DIV/0!
																	Mean	1.56316	1.98792	0.42476	#DIV/0!	#DIV/0!	#DIV/0!
																	StDev	0.450995	0.314111	0.179456	#DIV/0!	#DIV/0!	#DIV/0!
																	t	7.75028	14.1515	5.29261	#DIV/0!	#DIV/0!	#DIV/0!
																	p-value	0.00149332	0.000144752	0.00611766	#DIV/0!	#DIV/0!	#DIV/0!
