# Supplementary material for: Development of multiple strain competitive index assays for Listeria monocytogenes using pIMC; a new site-specific integrative vector
Source: BMC Microbiol. 2008 Jun 13;8:96. doi: 10.1186/1471-2180-8-96 (PMC2440758; doi:10.1186/1471-2180-8-96)
Supplement: Additional file 3 — Conversion of CFU to competitive index relative to strain 1. Attached is a Microsoft Excel spreadsheet for the conversion of organ counts (E.g. spleen and liver) to the RVR and subsequent calculation of competitive index relative to strain 1. The raw CFU count from each strain per organ is inserted in the indicated boxes and the CI calculated on the right hand side. [file 1471-2180-8-96-S3.xls]

## Sheet: SPLEEN
								Percentage in Organ					Relative Virulence Ratio (RVR)					Average RVR					Competitive Index (CI) vs Strain 1					Average CI vs strain 1
SPLEEN	CFU	Day 1	Day 2	Day 3	Inoculum			Day 1	Day 2	Day 3			Day 1	Day 2	Day 3			Day 1	Day 2	Day 3			Day 1	Day 2	Day 3			Day 1	Day 2	Day 3
Mouse 1	Strain 1	276667	8500000	2.01667e+07	6330		Strain 1	30.0725	64.557	42.6056		Strain 1	0.917376	1.96934	1.29971							Strain 1	1	1	1
Mouse 2	Strain 1	220000	11000000	26000000			Strain 1	37.2881	61.3953	40.1028		Strain 1	1.13749	1.8729	1.22336							Strain 1	1	1	1
Mouse 3	Strain 1	291667	10000000	8.66667e+06			Strain 1	34.3811	58.3658	59.1581		Strain 1	1.04881	1.78048	1.80465		Strain 1	1.03845	1.7538	1.33558		Strain 1	1	1	1		Strain 1	1	1	1
Mouse 4	Strain 1	305000	7.33333e+06	8000000			Strain 1	30.9645	53.012	40.678		Strain 1	0.944587	1.61716	1.2409							Strain 1	1	1	1
Mouse 5	Strain 1	345000	3.31667e+06	7.33333e+07			Strain 1	37.5	50.1259	36.3636		Strain 1	1.14396	1.52912	1.10929							Strain 1	1	1	1
Mouse 1	Strain 2	238333	2750000	1.48333e+07	6450		Strain 2	25.9058	20.8861	31.338		Strain 2	0.775567	0.625287	0.938197							Strain 2	0.845419	0.31751	0.721853
Mouse 2	Strain 2	158333	3250000	20500000			Strain 2	26.8362	18.1395	31.6195		Strain 2	0.80342	0.543061	0.946625							Strain 2	0.706307	0.289958	0.773792
Mouse 3	Strain 2	233333	3.38333e+06	3.36667e+06			Strain 2	27.5049	19.7471	22.9807		Strain 2	0.823442	0.591188	0.687995		Strain 2	0.780058	0.610482	0.870934		Strain 2	0.785116	0.332039	0.381234		Strain 2	0.759898	0.352199	0.677229
Mouse 4	Strain 2	273333	3.11667e+06	6.66667e+06			Strain 2	27.7496	22.5301	33.8983		Strain 2	0.830766	0.674506	1.01485							Strain 2	0.879502	0.417093	0.817829
Mouse 5	Strain 2	205000	1.36667e+06	5.16667e+07			Strain 2	22.2826	20.6549	25.6198		Strain 2	0.667096	0.618366	0.767006							Strain 2	0.583148	0.404394	0.691438
Mouse 1	Strain 3	405000	1.91667e+06	1.23333e+07	6530		Strain 3	44.0217	14.557	26.0563		Strain 3	1.30178	0.430467	0.770517							Strain 3	1.41902	0.218584	0.592839
Mouse 2	Strain 3	211667	3.66667e+06	1.83333e+07			Strain 3	35.8757	20.4651	28.2776		Strain 3	1.06089	0.605178	0.836204							Strain 3	0.932653	0.323124	0.683532
Mouse 3	Strain 3	323333	3750000	2.61667e+06			Strain 3	38.1139	21.8872	17.8612		Strain 3	1.12708	0.64723	0.528177		Strain 3	1.17998	0.654034	0.802181		Strain 3	1.07462	0.363515	0.292676		Strain 3	1.15168	0.383503	0.637668
Mouse 4	Strain 3	406667	3.38333e+06	5000000			Strain 3	41.286	24.4578	25.4237		Strain 3	1.22088	0.723248	0.75181							Strain 3	1.2925	0.447233	0.605858
Mouse 5	Strain 3	370000	1.93333e+06	7.66667e+07			Strain 3	40.2174	29.2191	38.0165		Strain 3	1.18928	0.864045	1.12419							Strain 3	1.03962	0.565061	1.01343
Mouse 1	Strain 4						Strain 4	0	0	0		Strain 4	#DIV/0!	#DIV/0!	#DIV/0!							Strain 4	#DIV/0!	#DIV/0!	#DIV/0!
Mouse 2	Strain 4						Strain 4	0	0	0		Strain 4	#DIV/0!	#DIV/0!	#DIV/0!							Strain 4	#DIV/0!	#DIV/0!	#DIV/0!
Mouse 3	Strain 4						Strain 4	0	0	0		Strain 4	#DIV/0!	#DIV/0!	#DIV/0!		Strain 4	#DIV/0!	#DIV/0!	#DIV/0!		Strain 4	#DIV/0!	#DIV/0!	#DIV/0!		Strain 4	#DIV/0!	#DIV/0!	#DIV/0!
Mouse 4	Strain 4						Strain 4	0	0	0		Strain 4	#DIV/0!	#DIV/0!	#DIV/0!							Strain 4	#DIV/0!	#DIV/0!	#DIV/0!
Mouse 5	Strain 4						Strain 4	0	0	0		Strain 4	#DIV/0!	#DIV/0!	#DIV/0!							Strain 4	#DIV/0!	#DIV/0!	#DIV/0!
Mouse 1	Total CFU	920000	1.31667e+07	4.73333e+07	19310	Total inoculum
Mouse 2	Total CFU	590000	1.79167e+07	6.48333e+07	32.7809	Ratio Strain 1
Mouse 3	Total CFU	848333	1.71333e+07	14650000	33.4024	Ratio Strain 2
Mouse 4	Total CFU	985000	1.38333e+07	1.96667e+07	33.8167	Ratio Strain 3
Mouse 5	Total CFU	920000	6.61667e+06	2.01667e+08	0	Ratio Strain 4

## Sheet: LIVER
								Percentage in Organ					Relative Virulence Ratio (RVR)					Average RVR					Competitive Index (CI) vs Strain 1					Average CI vs strain 1
LIVER	CFU	Day 1	Day 2	Day 3	Inoculum			Day 1	Day 2	Day 3			Day 1	Day 2	Day 3			Day 1	Day 2	Day 3			Day 1	Day 2	Day 3			Day 1	Day 2	Day 3
Mouse 1	Strain 1	70000	1185000	63500000	6330		Strain 1	42.9448	50	72.8629		Strain 1	1.31005	1.52528	2.22272							Strain 1	1	1	1
Mouse 2	Strain 1	33350	1685000	86500000			Strain 1	36.1714	47.0014	76.7865		Strain 1	1.10343	1.4338	2.34241							Strain 1	1	1	1
Mouse 3	Strain 1	26000	3015000	5650000			Strain 1	34.2782	76.3001	57.3604		Strain 1	1.04567	2.32758	1.74981		Strain 1	1.28172	1.86037	2.19438		Strain 1	1	1	1		Strain 1	1	1	1
Mouse 4	Strain 1	68500	1765000	10500000			Strain 1	44.1935	56.0584	75.431		Strain 1	1.34815	1.71009	2.30106							Strain 1	1	1	1
Mouse 5	Strain 1	98500	318500	116500000			Strain 1	52.4913	75.5635	77.229		Strain 1	1.60128	2.3051	2.35591							Strain 1	1	1	1
Mouse 1	Strain 2	85000	1015000	18650000	6450		Strain 2	52.1472	42.827	21.3999		Strain 2	1.56118	1.28215	0.640669							Strain 2	1.19169	0.840604	0.288237
Mouse 2	Strain 2	40350	1700000	20000000			Strain 2	43.7636	47.4198	17.7541		Strain 2	1.31019	1.41965	0.531522							Strain 2	1.18739	0.990132	0.226912
Mouse 3	Strain 2	27350	550000	3150000			Strain 2	36.058	13.9188	31.9797		Strain 2	1.0795	0.4167	0.957408		Strain 2	1.33038	0.9627	0.63122		Strain 2	1.03235	0.179027	0.54715		Strain 2	1.05362	0.583033	0.300836
Mouse 4	Strain 2	75000	1185000	2835000			Strain 2	48.3871	37.637	20.3664		Strain 2	1.44861	1.12678	0.609728							Strain 2	1.07452	0.658897	0.264977
Mouse 5	Strain 2	78500	80000	21000000			Strain 2	41.8332	18.9798	13.9211		Strain 2	1.2524	0.568218	0.41677							Strain 2	0.782127	0.246504	0.176904
Mouse 1	Strain 3	8000	170000	5000000	6530		Strain 3	4.90798	7.173	5.73723		Strain 3	0.145135	0.212114	0.169657							Strain 3	0.110785	0.139066	0.0763285
Mouse 2	Strain 3	18500	200000	6150000			Strain 3	20.0651	5.5788	5.45939		Strain 3	0.593349	0.164972	0.161441							Strain 3	0.537733	0.115059	0.0689207
Mouse 3	Strain 3	22500	386500	1050000			Strain 3	29.6638	9.7811	10.6599		Strain 3	0.877195	0.289239	0.315226		Strain 3	0.400582	0.202824	0.20646		Strain 3	0.83888	0.124266	0.180149		Strain 3	0.35099	0.111483	0.0980977
Mouse 4	Strain 3	11500	198500	585000			Strain 3	7.41935	6.30459	4.20259		Strain 3	0.219399	0.186434	0.124276							Strain 3	0.162741	0.10902	0.0540079
Mouse 5	Strain 3	10650	23000	13350000			Strain 3	5.67546	5.4567	8.84985		Strain 3	0.16783	0.161361	0.261701							Strain 3	0.10481	0.0700018	0.111083
Mouse 1	Strain 4						Strain 4	0	0	0		Strain 4	#DIV/0!	#DIV/0!	#DIV/0!							Strain 4	#DIV/0!	#DIV/0!	#DIV/0!
Mouse 2	Strain 4						Strain 4	0	0	0		Strain 4	#DIV/0!	#DIV/0!	#DIV/0!							Strain 4	#DIV/0!	#DIV/0!	#DIV/0!
Mouse 3	Strain 4						Strain 4	0	0	0		Strain 4	#DIV/0!	#DIV/0!	#DIV/0!		Strain 4	#DIV/0!	#DIV/0!	#DIV/0!		Strain 4	#DIV/0!	#DIV/0!	#DIV/0!		Strain 4	#DIV/0!	#DIV/0!	#DIV/0!
Mouse 4	Strain 4						Strain 4	0	0	0		Strain 4	#DIV/0!	#DIV/0!	#DIV/0!							Strain 4	#DIV/0!	#DIV/0!	#DIV/0!
Mouse 5	Strain 4						Strain 4	0	0	0		Strain 4	#DIV/0!	#DIV/0!	#DIV/0!							Strain 4	#DIV/0!	#DIV/0!	#DIV/0!
Mouse 1	Total CFU	163000	2370000	87150000	19310	Total inoculum
Mouse 2	Total CFU	92200	3585000	112650000	32.7809	Ratio Strain 1
Mouse 3	Total CFU	75850	3951500	9850000	33.4024	Ratio Strain 2
Mouse 4	Total CFU	155000	3148500	13920000	33.8167	Ratio Strain 3
Mouse 5	Total CFU	187650	421500	150850000	0	Ratio Strain 4
